# Supplementary material for: Does the Timing of Response Impact the Outcome of Relapsed/Refractory Acute Myeloid Leukemia Treated with Venetoclax in Combination with Hypomethylating Agents? A Proof of Concept from a Monocentric Observational Study
Source: J Clin Med. 2025 Aug 7;14(15):5586. doi: 10.3390/jcm14155586 (PMC12347298; doi:10.3390/jcm14155586)
Supplement: Supplementary file 1 [file jcm-14-05586-s001.zip]

Archive with 1 entries (1 files):
- jcm-3776507-supplementary.pdf
